# Supplementary material for: Kinetic Modeling of Vitamin C Degradation for Predicting Shelf Life in Tropical Juices Made from Camu Camu and Naranjilla Under Accelerated Storage Conditions
Source: Foods. 2026 May 14;15(10):1722. doi: 10.3390/foods15101722 (PMC13205238; doi:10.3390/foods15101722)
Supplement: Supplementary file 1 [file foods-15-01722-s001.zip]

Archive with 4 entries (4 files):
- Figure S1. Flow diagram of camu-camu juice processing.pdf
- Figure S2. Flow diagram of naranjilla juice processing.pdf
- File S1. Report HPLC chromatogram of obtained from Camu-Camu juice extract and ascorbic acid standard solution used for compound identification and retention time determination.PDF
- File S2. Report HPLC chromatogram of obtained from Naranjilla juice extract and ascorbic acid standard solution used for compound identification and retention time determination.PDF
